# Supplementary material for: Socioeconomic and Spatial Determinants of Dog Abandonment and Adoption in the Republic of Korea (2021–2023)
Source: Animals (Basel). 2025 May 30;15(11):1613. doi: 10.3390/ani15111613 (PMC12153648; doi:10.3390/ani15111613)
Supplement: Supplementary file 1 [file animals-15-01613-s001.zip]

Archive with 1 entries (1 files):
- animals-3650374-supplementary.xlsx
