# Supplementary material for: Socioeconomic and Spatial Determinants of Dog Abandonment and Adoption in the Republic of Korea (2021–2023)
Source: Animals (Basel). 2025 May 30;15(11):1613. doi: 10.3390/ani15111613 (PMC12153648; doi:10.3390/ani15111613)
Supplement: Supplementary file 1 [file animals-15-01613-s001.zip › animals-3650374-supplementary.xlsx]

## Sheet: Table S1
Table S1. The Numbers of Dog Abandonments and Their Survival by Region from 2021 to 2023 used in the Analysis.
Observed region	Human Population in 2021	Number of Dog Abandonment	Number of Dog Abandonment Adopted	Number of Dog Abandonment That Died (euthanasia or natural death)	Number of Dog Abandonment Otherwise	Number of dog abandonments per 100,000 residents	Percentage of dog abandonments adopted	Human Population in 2022	Number of Dog Abandonment	Number of Dog Abandonment Adopted	Number of Dog Abandonment That Died (euthanasia or natural death)	Number of Dog Abandonment Otherwise	Number of dog abandonments per 100,000 residents	Percentage of dog abandonments adopted	Human Population in 2023	Number of Dog Abandonment	Number of Dog Abandonment Adopted	Number of Dog Abandonment That Died (euthanasia or natural death)	Number of Dog Abandonment Otherwise	Number of dog abandonments per 100,000 residents	Percentage of dog abandonments adopted
Seo_1	533042	33	21	9	3	6.19088	0.636364	529102	51	23	13	15	9.63897	0.45098	544873	35	21	9	5	6.42352	0.6
Seo_2	462664	82	61	5	16	17.7234	0.743902	460067	62	33	10	19	13.4763	0.532258	459167	65	47	10	8	14.1561	0.723077
Seo_3	299182	100	54	33	13	33.4245	0.54	293660	105	54	40	11	35.7556	0.514286	288113	84	32	48	4	29.1552	0.380952
Seo_4	574315	61	33	16	12	10.6213	0.540984	569166	69	38	26	5	12.123	0.550725	563058	73	26	41	6	12.9649	0.356164
Seo_5	485699	144	122	8	14	29.648	0.847222	486752	125	62	58	5	25.6804	0.496	481956	101	30	65	6	20.9563	0.29703
Seo_6	339996	38	24	9	5	11.1766	0.631579	337416	34	25	7	2	10.0766	0.735294	335554	45	29	12	4	13.4107	0.644444
Seo_7	396754	48	32	11	5	12.0982	0.666667	395315	51	27	19	5	12.9011	0.529412	392405	45	25	19	1	11.4677	0.555556
Seo_8	230811	35	17	11	7	15.1639	0.485714	229642	66	35	26	5	28.7404	0.530303	227481	48	19	26	3	21.1007	0.395833
Seo_9	510956	67	40	12	15	13.1127	0.597015	503734	87	48	26	13	17.271	0.551724	498213	80	29	48	3	16.0574	0.3625
Seo_10	317366	54	36	16	2	17.0151	0.666667	311694	37	21	13	3	11.8706	0.567568	306948	61	38	21	2	19.8731	0.622951
Seo_11	337400	61	39	11	11	18.0794	0.639344	336644	60	36	17	7	17.823	0.6	341149	46	30	13	3	13.4838	0.652174
Seo_12	385483	28	20	2	6	7.26361	0.714286	380596	27	16	9	2	7.09414	0.592593	378769	28	18	9	1	7.39237	0.642857
Seo_13	368905	44	33	3	8	11.9272	0.75	364638	37	24	5	8	10.147	0.648649	363697	49	34	6	9	13.4728	0.693878
Seo_14	304819	42	23	16	3	13.7787	0.547619	306337	50	19	27	4	16.3219	0.38	306231	60	23	35	2	19.5931	0.383333
Seo_15	412279	97	59	22	16	23.5278	0.608247	404325	53	23	23	7	13.1083	0.433962	407664	64	23	35	6	15.6992	0.359375
Seo_16	285990	49	23	11	15	17.1335	0.469388	281000	36	16	16	4	12.8114	0.444444	277361	31	20	8	3	11.1768	0.645161
Seo_17	430528	112	62	25	25	26.0146	0.553571	430397	67	32	31	4	15.567	0.477612	425602	39	18	21	0	9.16349	0.461538
Seo_18	658338	61	43	15	3	9.26576	0.704918	658801	34	17	16	1	5.16089	0.5	654166	34	20	13	1	5.19746	0.588235
Seo_19	447302	40	32	3	5	8.9425	0.8	440881	39	19	17	3	8.84592	0.487179	436028	43	19	13	11	9.86175	0.44186
Seo_20	376837	50	32	11	7	13.2683	0.64	375675	35	17	11	7	9.31656	0.485714	374794	35	15	17	3	9.33846	0.428571
Seo_21	222953	32	30	1	1	14.3528	0.9375	218650	39	31	2	6	17.8367	0.794872	213151	35	29	3	3	16.4203	0.828571
Seo_22	473307	105	56	44	5	22.1843	0.533333	466746	88	27	46	15	18.8539	0.306818	466770	78	30	46	2	16.7106	0.384615
Seo_23	144683	67	40	13	14	46.3081	0.597015	141379	50	18	26	6	35.3659	0.36	139417	38	5	29	4	27.2564	0.131579
Seo_24	122499	12	4	5	3	9.796	0.333333	120437	17	9	6	2	14.1153	0.529412	121312	12	6	5	1	9.89185	0.5
Seo_25	387350	58	40	11	7	14.9735	0.689655	385318	54	31	16	7	14.0144	0.574074	382155	57	44	12	1	14.9154	0.77193
Bus_1	142918	459	217	136	106	321.163	0.472767	143207	360	35	251	74	251.384	0.0972222	142396	220	16	201	3	154.499	0.0727273
Bus_2	228049	214	85	106	23	93.8395	0.397196	221256	121	41	68	12	54.6878	0.338843	215590	116	41	75	0	53.8058	0.353448
Bus_3	177125	261	53	162	46	147.354	0.203065	178614	170	59	88	23	95.1773	0.347059	178729	183	64	119	0	102.39	0.349727
Bus_4	262069	98	28	61	9	37.3947	0.285714	256333	71	32	36	3	27.6983	0.450704	254185	58	30	28	0	22.818	0.517241
Bus_5	266866	73	25	39	9	27.3546	0.342466	86462	42	5	27	10	48.5763	0.119048	87792	27	3	24	0	30.7545	0.111111
Bus_6	353159	143	97	28	18	40.4917	0.678322	273226	76	29	38	9	27.8158	0.381579	270815	53	13	40	0	19.5706	0.245283
Bus_7	283211	139	72	36	31	49.08	0.517986	355917	95	44	21	30	26.6916	0.463158	359508	95	46	49	0	26.425	0.484211
Bus_8	306003	262	63	150	49	85.6201	0.240458	278857	211	55	115	41	75.666	0.260664	273596	153	35	99	19	55.9219	0.228758
Bus_9	105164	193	110	52	31	183.523	0.569948	203789	105	45	29	31	51.5239	0.428571	202932	69	26	43	0	34.0015	0.376812
Bus_10	175095	57	26	28	3	32.5538	0.45614	301987	285	31	207	47	94.3749	0.108772	297831	208	13	193	2	69.8383	0.0625
Bus_11	207144	69	28	33	8	33.3102	0.405797	105192	262	69	168	25	249.068	0.263359	104089	240	61	162	17	230.572	0.254167
Bus_12	396438	111	46	53	12	27.9993	0.414414	174806	39	23	13	3	22.3104	0.589744	174518	52	27	25	0	29.7964	0.519231
Bus_13	87679	40	16	16	8	45.621	0.4	203536	43	27	14	2	21.1265	0.627907	205766	51	19	32	0	24.7854	0.372549
Bus_14	208298	103	66	23	14	49.4484	0.640777	108156	62	17	37	8	57.3246	0.274194	106548	48	6	33	9	45.0501	0.125
Bus_15	110638	110	25	68	17	99.4233	0.227273	386785	88	35	42	11	22.7517	0.397727	380448	120	63	57	0	31.5418	0.525
Dae_1	143175	65	34	31	0	45.399	0.523077	141519	48	22	24	2	33.9177	0.458333	139187	54	23	31	0	38.7967	0.425926
Dae_2	544926	142	68	70	4	26.0586	0.478873	536989	160	46	111	3	29.7958	0.2875	527781	104	36	66	2	19.7051	0.346154
Dae_3	262451	323	140	166	17	123.071	0.433437	263162	344	155	171	18	130.718	0.450581	262084	295	123	172	0	112.559	0.416949
Dae_4	341436	150	53	86	11	43.9321	0.353333	339530	187	67	100	20	55.0761	0.358289	342813	197	48	145	4	57.4657	0.243655
Dae_5	437008	140	50	82	8	32.036	0.357143	430912	135	41	89	5	31.3289	0.303704	419624	138	32	106	0	32.8866	0.231884
Dae_6	164528	85	64	17	4	51.6629	0.752941	159827	106	85	19	2	66.3217	0.801887	164088	81	61	20	0	49.3638	0.753086
Dae_7	417097	122	110	4	8	29.2498	0.901639	411553	112	87	16	9	27.214	0.776786	407331	81	62	19	0	19.8855	0.765432
Dae_8	74791	35	23	12	0	46.7971	0.657143	80199	34	20	14	0	42.3945	0.588235	89064	21	15	6	0	23.5786	0.714286
Inc_1	69693	398	139	186	73	571.076	0.349246	69803	453	110	275	68	648.969	0.242826	69005	545	195	350	0	789.798	0.357798
Inc_2	295696	225	86	119	20	76.0917	0.382222	288856	219	75	121	23	75.8163	0.342466	280266	141	51	86	4	50.3093	0.361702
Inc_3	518272	257	115	93	49	49.5879	0.447471	506181	209	113	60	36	41.2896	0.54067	492415	197	75	104	18	40.0069	0.380711
Inc_4	61486	29	24	3	2	47.1652	0.827586	58999	16	12	4	0	27.1191	0.75	59482	28	13	15	0	47.0731	0.464286
Inc_5	407464	298	144	101	53	73.1353	0.483221	406004	191	104	50	37	47.0439	0.544503	405995	215	104	76	35	52.9563	0.483721
Inc_6	486765	153	106	41	6	31.432	0.69281	489118	123	76	31	16	25.1473	0.617886	494138	130	100	30	0	26.3084	0.769231
Inc_7	555380	417	249	89	79	75.0837	0.597122	589013	471	223	165	83	79.9643	0.473461	624358	577	275	279	23	92.4149	0.476603
Inc_8	389644	104	47	42	15	26.691	0.451923	385796	67	33	23	11	17.3667	0.492537	392416	61	33	22	6	15.5447	0.540984
Inc_9	143633	323	208	92	23	224.879	0.643963	152931	224	133	84	7	146.471	0.59375	158958	187	120	67	0	117.641	0.641711
Gwa_1	404221	368	133	179	56	91.0393	0.361413	400654	309	109	144	56	77.1239	0.352751	396741	311	108	162	41	78.3887	0.347267
Gwa_2	215575	116	47	58	11	53.8096	0.405172	212379	98	39	40	19	46.1439	0.397959	209646	139	53	64	22	66.3022	0.381295
Gwa_3	103470	89	35	39	15	86.0153	0.393258	105909	78	29	33	16	73.6481	0.371795	107176	103	37	56	10	96.1036	0.359223
Gwa_4	427114	339	136	157	46	79.3699	0.40118	424707	309	90	138	81	72.756	0.291262	421683	278	121	116	41	65.9263	0.435252
Gwa_5	291231	160	69	71	20	54.9392	0.43125	287401	133	49	63	21	46.2768	0.368421	283991	160	49	94	17	56.3398	0.30625
Daj_1	175046	127	66	28	33	72.5524	0.519685	172746	84	38	22	24	48.6263	0.452381	169853	89	58	22	9	52.3983	0.651685
Daj_2	222222	195	112	34	49	87.7501	0.574359	219751	132	57	32	43	60.068	0.431818	217628	166	80	57	29	76.2769	0.481928
Daj_3	473365	174	114	17	43	36.7581	0.655172	470374	130	70	20	40	27.6376	0.538462	464634	116	75	32	9	24.9659	0.646552
Daj_4	351277	203	88	48	67	57.7892	0.433498	356093	142	80	24	38	39.8772	0.56338	366845	171	105	40	26	46.6137	0.614035
Daj_5	230341	118	61	23	34	51.2284	0.516949	227108	116	63	23	30	51.077	0.543103	223256	107	53	41	13	47.927	0.495327
Uls_1	313819	128	62	20	46	40.7878	0.484375	310638	142	61	31	50	45.7124	0.429577	307232	194	44	91	59	63.1445	0.226804
Uls_2	154096	78	37	17	24	50.6178	0.474359	151711	44	8	8	28	29.0025	0.181818	152287	38	13	15	10	24.9529	0.342105
Uls_3	218735	103	42	31	30	47.0889	0.407767	218670	106	19	35	52	48.4749	0.179245	216477	139	28	65	46	64.2101	0.201439
Uls_4	222059	629	124	231	274	283.258	0.197138	221512	669	72	232	365	302.015	0.107623	218997	617	72	494	51	281.739	0.116694
Uls_5	212883	92	18	26	48	43.2162	0.195652	208132	98	14	27	57	47.0855	0.142857	208668	80	25	34	21	38.3384	0.3125
Sej	371895	370	172	156	42	99.4904	0.464865	383591	347	98	199	50	90.4609	0.282421	386525	420	123	295	2	108.661	0.292857
Gyu_2	1079353	691	216	202	273	64.0198	0.31259	1076535	554	125	211	218	51.4614	0.225632	1074907	651	146	400	105	60.5634	0.22427
Gyu_3	292893	181	51	71	59	61.7973	0.281768	78137	66	11	25	30	84.467	0.166667	81000	51	13	35	3	62.963	0.254902
Gyu_4	387289	500	121	47	332	129.103	0.242	287945	109	31	59	19	37.8545	0.284404	280197	135	44	83	8	48.1804	0.325926
Gyu_5	191948	97	38	44	15	50.5345	0.391753	391462	440	127	66	247	112.399	0.288636	391377	405	103	82	220	103.481	0.254321
Gyu_6	268535	81	23	43	15	30.1637	0.283951	188701	162	31	41	90	85.8501	0.191358	187093	57	17	35	5	30.4661	0.298246
Gyu_7	733798	1026	357	590	79	139.82	0.347953	266213	71	25	24	22	26.6704	0.352113	261229	70	28	30	12	26.7964	0.4
Gyu_8	93592	136	36	83	17	145.312	0.264706	484267	723	140	529	54	149.298	0.193638	486172	756	111	635	10	155.501	0.146825
Gyu_9	806067	237	187	10	40	29.402	0.78903	737353	792	191	575	26	107.411	0.241162	732265	748	209	410	129	102.149	0.279412
Gyu_10	930948	288	266	6	16	30.9362	0.923611	91546	172	45	121	6	187.884	0.261628	88626	90	31	56	3	101.55	0.344444
Gyu_11	1183714	283	166	20	97	23.9078	0.586572	790128	158	88	13	57	19.9968	0.556962	779968	168	112	30	26	21.5393	0.666667
Gyu_12	512030	450	149	213	88	87.8855	0.331111	922518	287	142	7	138	31.1105	0.494774	919747	259	99	13	147	28.1599	0.382239
Gyu_13	652726	468	188	164	116	71.6993	0.401709	1190964	287	183	24	80	24.0981	0.637631	1197257	246	150	32	64	20.547	0.609756
Gyu_14	189534	705	164	302	239	371.965	0.232624	512912	392	130	169	93	76.4264	0.331633	519715	522	235	224	63	100.44	0.450192
Gyu_15	547178	88	25	36	27	16.0825	0.284091	641660	505	165	228	112	78.7021	0.326733	629308	557	159	331	67	88.5099	0.285458
Gyu_16	236368	479	117	331	31	202.65	0.244259	188842	585	56	389	140	309.783	0.0957265	189034	554	74	403	77	293.069	0.133574
Gyu_17	1077508	574	200	49	325	53.2711	0.348432	548228	108	29	55	24	19.6998	0.268519	544660	91	21	57	13	16.7077	0.230769
Gyu_18	163356	90	26	52	12	55.0944	0.288889	243432	389	88	279	22	159.798	0.226221	268026	573	123	438	12	213.785	0.21466
Gyu_19	463661	193	57	122	14	41.6252	0.295337	122323	317	89	108	120	259.15	0.280757	125238	381	134	167	80	304.221	0.351706
Gyu_20	223177	596	232	323	41	267.053	0.389262	113150	516	180	315	21	456.032	0.348837	114412	544	175	368	1	475.475	0.321691
Gyu_21	483245	619	429	167	23	128.092	0.693053	229849	112	33	64	15	48.7276	0.294643	229656	163	62	101	0	70.9757	0.380368
Gyu_22	564288	1668	534	1014	120	295.594	0.320144	1074971	448	211	32	205	41.6755	0.470982	1075566	432	185	32	215	40.1649	0.428241
Gyu_23	320087	324	279	31	14	101.222	0.861111	160221	74	23	43	8	46.1862	0.310811	158870	59	9	46	4	37.1373	0.152542
Gyu_24	887015	1470	360	966	144	165.724	0.244898	463724	167	50	89	28	36.0128	0.299401	464213	133	47	78	8	28.6506	0.353383
Gyu_25	73345	52	20	20	12	70.8978	0.384615	222721	578	208	330	40	259.518	0.359862	222098	523	152	369	2	235.482	0.290631
Gyu_26	486508	681	179	442	60	139.977	0.262849	495315	534	214	137	183	107.81	0.400749	497753	887	213	661	13	178.201	0.240135
Gyu_27	148939	939	233	664	42	630.459	0.248136	578529	1152	390	632	130	199.126	0.338542	591022	1151	244	779	128	194.747	0.21199
Gyu_28	121230	349	112	138	99	287.883	0.320917	146701	915	197	646	72	623.718	0.215301	143323	1064	170	864	30	742.379	0.159774
Gyu_29	112150	620	187	344	89	552.831	0.301613	326059	264	189	21	54	80.9669	0.715909	329861	239	182	19	38	72.4548	0.761506
Gyu_30	229983	142	39	91	12	61.7437	0.274648	910814	1107	243	756	108	121.54	0.219512	944342	1299	179	1077	43	137.556	0.137798
Gan_1	212965	398	222	25	151	186.885	0.557789	211381	398	201	45	152	188.286	0.505025	209439	316	203	42	71	150.879	0.642405
Gan_2	82791	140	56	26	58	169.101	0.4	89426	188	50	50	88	210.23	0.265957	88625	137	34	100	3	154.584	0.248175
Gan_3	357757	456	108	204	144	127.461	0.236842	63455	127	38	58	31	200.142	0.299213	62651	237	78	84	75	378.286	0.329114
Gan_5	90081	198	65	40	93	219.802	0.328283	82806	135	66	27	42	163.032	0.488889	82054	86	42	24	20	104.809	0.488372
Gan_6	63429	148	33	82	33	233.332	0.222973	360807	429	75	178	176	118.9	0.174825	361503	369	37	178	154	102.074	0.100271
Gan_7	32165	118	54	43	21	366.858	0.457627	32206	92	36	37	19	285.661	0.391304	32020	94	57	28	9	293.567	0.606383
Gan_8	68365	206	98	53	55	301.324	0.475728	67977	245	86	68	91	360.416	0.35102	67309	301	101	170	30	447.191	0.335548
Chb_1	45773	148	17	118	13	323.335	0.114865	44956	150	7	120	23	333.66	0.0466667	44195	248	11	237	0	561.149	0.0443548
Chb_2	50093	301	104	89	108	600.882	0.345515	49520	246	132	63	51	496.769	0.536585	48891	401	225	105	71	820.192	0.561097
Chb_3	92197	289	60	211	18	313.459	0.207612	92058	268	97	164	7	291.121	0.36194	91183	437	126	311	0	479.256	0.28833
Chb_4	848482	722	382	154	186	85.0931	0.529086	130988	158	87	55	16	120.622	0.550633	130194	163	76	87	0	125.198	0.466258
Chb_5	209358	313	169	104	40	149.505	0.539936	86147	193	58	124	11	224.036	0.300518	86254	181	35	144	2	209.845	0.19337
Chb_6	131591	202	132	42	28	153.506	0.653465	849573	640	363	88	189	75.332	0.567187	852189	587	343	122	122	68.8814	0.584327
Chb_7	85176	137	78	44	15	160.843	0.569343	208277	298	159	104	35	143.079	0.533557	207778	322	168	154	0	154.973	0.521739
Chn_1	114483	369	163	182	24	322.319	0.441734	44475	43	19	8	16	96.6835	0.44186	46667	23	3	20	0	49.2854	0.130435
Chn_5	658486	642	302	272	68	97.4964	0.470405	102571	271	59	194	18	264.207	0.217712	102104	285	109	63	113	279.127	0.382456
Chn_6	99324	499	307	97	95	502.396	0.61523	112617	299	147	40	112	265.502	0.491639	110423	464	117	343	4	420.202	0.252155
Chn_7	43331	42	17	7	18	96.9283	0.404762	168253	486	202	204	80	288.851	0.415638	170302	448	194	239	15	263.062	0.433036
Chn_8	103145	301	162	118	21	291.822	0.538206	657559	613	178	371	64	93.2236	0.290375	655959	772	232	510	30	117.69	0.300518
Chn_9	167092	517	189	261	67	309.41	0.365571	61335	500	143	309	48	815.195	0.286	60784	624	120	504	0	1026.59	0.192308
Chn_10	61526	527	214	278	35	856.548	0.406072	98068	439	205	99	135	447.649	0.46697	97524	493	277	175	41	505.517	0.561866
Jeb_1	265304	755	250	115	390	284.579	0.331126	262467	788	246	265	277	300.228	0.312183	259980	951	287	535	129	365.797	0.301788
Jeb_3	91142	330	98	70	162	362.072	0.29697	77948	503	268	210	25	645.302	0.532803	76781	446	205	239	2	580.873	0.459641
Jeb_4	278113	996	740	110	146	358.128	0.742972	50094	697	137	413	147	1391.38	0.196557	49187	758	224	405	129	1541.06	0.295515
Jeb_5	657269	866	438	268	160	131.757	0.505774	92422	287	92	55	140	310.532	0.320557	97827	245	37	52	156	250.442	0.15102
Jeb_6	79431	513	254	207	52	645.844	0.495127	273697	949	626	145	178	346.734	0.659642	270036	1016	548	327	141	376.246	0.53937
Jeb_7	50795	255	49	167	39	502.018	0.192157	651495	643	337	160	146	98.6961	0.524106	642727	682	382	188	112	106.11	0.560117
Jeb_8	106487	508	290	50	168	477.054	0.570866	105081	474	194	53	227	451.081	0.409283	103620	485	142	77	266	468.056	0.292784
Jen_1	116726	817	175	526	116	699.93	0.214198	152168	338	97	217	24	222.123	0.286982	152666	475	71	404	0	311.137	0.149474
Jen_2	218589	396	189	169	38	181.162	0.477273	116456	1085	218	728	139	931.682	0.200922	117377	1180	114	1055	11	1005.31	0.0966102
Jen_3	281436	489	149	184	156	173.752	0.304703	216939	415	221	154	40	191.298	0.53253	214156	485	234	251	0	226.47	0.482474
Jen_4	150531	424	199	197	28	281.67	0.46934	90608	374	125	145	104	412.767	0.334225	90296	287	99	187	1	317.844	0.344948
Jen_5	91107	348	126	185	37	381.968	0.362069	278737	518	167	213	138	185.838	0.322394	278137	543	161	300	82	195.228	0.296501
Jen_6	276762	573	337	139	97	207.037	0.588133	274765	517	270	147	100	188.161	0.522244	271696	493	292	124	77	181.453	0.592292
Jen_7	51985	272	24	200	48	523.228	0.0882353	52197	187	21	137	29	358.258	0.112299	51750	209	66	116	27	403.865	0.315789
Gsb_1	268369	649	276	177	196	241.831	0.42527	267725	590	201	195	194	220.375	0.340678	266205	552	173	256	123	207.359	0.313406
Gsb_2	412581	486	154	246	86	117.795	0.316872	249607	757	382	293	82	303.277	0.504624	247489	839	413	420	6	339.005	0.492253
Gsb_3	140239	299	110	37	152	213.207	0.367893	408110	647	173	422	52	158.536	0.267388	405506	350	103	236	11	86.3119	0.294286
Gsb_4	503852	1053	545	342	166	208.99	0.517569	139324	284	83	108	93	203.841	0.292254	137515	285	61	222	2	207.25	0.214035
Gsb_5	251889	749	375	272	102	297.353	0.500668	94823	338	211	40	87	356.454	0.62426	93858	326	221	31	74	347.333	0.677914
Gsb_6	95566	341	166	63	112	356.821	0.486804	42566	376	193	20	163	883.334	0.513298	42086	263	169	56	38	624.911	0.642586
Gsb_7	42842	363	149	55	159	847.299	0.410468	154610	108	68	0	40	69.8532	0.62963	152935	107	84	0	23	69.9644	0.785047
Gsb_8	156972	167	23	0	144	106.388	0.137725	34650	304	46	226	32	877.345	0.151316	34055	270	45	225	0	792.835	0.166667
Gsb_9	35314	334	66	231	37	945.801	0.197605	100749	315	90	121	104	312.658	0.285714	100199	261	60	193	8	260.482	0.229885
Gsb_10	101942	253	100	52	101	248.18	0.395257	112487	325	233	63	29	288.922	0.716923	110581	237	174	62	1	214.323	0.734177
Gsb_11	113822	340	241	63	36	298.712	0.708824	496650	783	427	254	102	157.656	0.545338	493033	755	419	299	37	153.134	0.554967
Gsn_1	241216	557	153	234	170	230.913	0.274686	236662	568	74	280	214	240.005	0.130282	234038	338	71	194	73	144.421	0.210059
Gsn_2	537673	1156	206	860	90	215.001	0.178201	60387	306	62	213	31	506.732	0.202614	60047	368	50	289	29	612.853	0.13587
Gsn_3	103525	1682	628	1004	50	1624.73	0.373365	535129	1167	171	754	242	218.078	0.14653	533659	840	255	585	0	157.404	0.303571
Gsn_4	354726	186	61	26	99	52.4348	0.327957	102945	1440	405	968	67	1398.81	0.28125	102084	1626	421	1071	134	1592.81	0.258918
Gsn_5	347097	593	273	59	261	170.846	0.460371	109369	423	176	164	83	386.764	0.416076	109030	385	193	160	32	353.114	0.501299
Gsn_6	1032741	927	455	102	370	89.7611	0.490831	34028	135	6	43	86	396.732	0.0444444	33752	121	7	109	5	358.497	0.0578512
Gsn_7	61073	327	41	247	39	535.425	0.125382	353792	258	89	63	106	72.9242	0.344961	355122	401	136	141	124	112.919	0.339152
Gsn_8	109953	347	156	135	56	315.589	0.449568	343782	633	165	170	298	184.128	0.260664	341074	627	83	413	131	183.831	0.132376
Gsn_9	34360	218	29	70	119	634.459	0.133028	58372	663	70	546	47	1135.82	0.105581	57083	602	83	517	2	1054.6	0.137874
Gsn_10	60129	769	67	630	72	1278.92	0.0871261	1021487	890	423	127	340	87.1279	0.475281	1009038	1630	302	1071	257	161.54	0.185276
Gsn_11	125383	359	108	157	94	286.323	0.300836	122681	235	52	69	114	191.554	0.221277	120551	172	61	53	58	142.678	0.354651
Gsn_12	42935	358	92	184	82	833.819	0.256983	42142	450	56	335	59	1067.82	0.124444	41203	497	80	416	1	1206.22	0.160966
Jej_1	183663	1934	230	1550	154	1053.02	0.118925	184770	1745	183	1409	153	944.417	0.104871	183598	1589	158	1361	70	865.478	0.0994336
Jej_2	493096	2207	360	1670	177	447.58	0.163117	493389	2071	268	1607	196	419.75	0.129406	491654	1752	205	1402	145	356.348	0.117009
Average	297314	341.377	130.951	146.735	63.6914	194.708	0.446005	296193	316.216	104.407	148.235	63.5741	188.858	0.38882	295605	323.475	101.278	188.599	33.5988	195.773	0.382513

## Sheet: Table S2
Table S2. Results of Ordinary Least Square (OLS) Model, Spatial Lag Model (SLM) and Spatial Error Model (SEM) Assessing the Number of Dog Abandonments per 100,000 residents and Spatial Dependence for 2021.
Variable		Ordinary Least Square model		Spatial Lag Model		Spatial Error Model
		Coefficient	p-Value	Coefficient	p-Value	Coefficient	p-Value
Constant		4.231	0.805	-0.431	0.978	4.073	0.828
Socio-economic status	Number of people receiving unemployment benefits	-0.008	< 0.001 ***	-0.008	< 0.001 ***	-0.009	< 0.001 ***
Veterinary costs	Consultation fee amounts (thousand KRW)	12.313	0.054	14.647	0.013 *	12.502	0.030 *
	Hospitalization fee amounts for small dogs (thousand KRW)	1.991	0.047 *	1.821	0.049 *	1.744	0.061
	DHPPL vaccination amounts for dogs (thousand KRW)	29.076	< 0.001 ***	27.647	< 0.001 ***	24.626	< 0.001 ***
	Rabies vaccination amounts for dogs (thousand KRW)	-35.392	< 0.001 ***	-32.551	< 0.001 ***	-30.827	< 0.001 ***
	Canine influenza vaccination amounts (thousand KRW)	-9.415	0.031 *	-8.63	0.032 *	-8.31	0.037 *
	Complete blood count and readings fee amounts (thousand KRW)	8.592	0.005 **	8.983	0.001 **	8.563	0.002 **
	X-ray and reading fee amounts (thousand KRW)	6.734	0.005 **	5.237	0.019 *	5.862	0.009 **
Rho (ϱ)		-	-	0.213	< 0.001 ***	-	-
Lambda (λ)		-	-	-	-	0.235	< 0.001 ***
R2		0.499		0.543		0.533
Log-likelihood		-1618.17		-1608.93		-1612.31
Akaike info criterion		3264.33		3247.85		3252.61
Schwarz criterion		3313.63		3300.67		3301.91
Likelihood Ratio Test		-	-	18.48	< 0.001 ***	11.72	< 0.001 ***
Jarque-Bera		1441.94	< 0.001 ***
Breusch-Pagan test		423.956	< 0.001 ***	416.265	< 0.001 ***	437.451	< 0.001 ***
Koenker-Bassett test		65.381	< 0.001 ***
Moran's I (error)		0.192	< 0.001 ***
Lagrange Multiplier (lag)		20.401	< 0.001 ***
Robust LM (lag)		10.185	0.001 **
Lagrange Multiplier (error)		10.581	0.001 **
Robust LM (error)		0.3646	< 0.001 ***
* p <.05, ** p <.01, *** p <.001

## Sheet: Table S3
Table S3. Results of Ordinary Least Square (OLS) Model, Spatial Lag Model (SLM) and Spatial Error Model (SEM) Assessing the Number of Dog Abandonments per 100,000 residents and Spatial Dependence for 2022.
Variable		Ordinary Least Square model		Spatial Lag Model		Spatial Error Model
		Coefficient	p-Value	Coefficient	p-Value	Coefficient	p-Value
Constant		5.113	0.774	1.54	0.927	6.081	0.75
Socio-economic status	Number of people receiving unemployment benefits	-0.009	< 0.001 ***	-0.009	< 0.001 ***	-0.009	< 0.001 ***
Veterinary costs	Re-visit examination fee amounts for dogs (thousand KRW)	-17.053	0.126	-21.93	0.037 *	-18.988	0.071
	Consultation fee amounts (thousand KRW)	10.405	0.117	13.216	0.034 *	11.88	0.054
	Hospitalization fee amounts for small dogs (thousand KRW)	2.485	0.017 *	2.247	0.021 *	2.157	0.029 *
	DHPPL vaccination amounts for dogs (thousand KRW)	18.048	0.015 *	16.672	0.016 *	13.947	0.057
	Rabies vaccination amounts for dogs (thousand KRW)	-36.601	< 0.001 ***	-34.494	< 0.001 ***	-33.357	< 0.001 ***
	X-ray and reading fee amounts (thousand KRW)	9.759	< 0.001 ***	8.751	< 0.001 ***	9.475	< 0.001 ***
Rho (ϱ)		-	-	0.185	< 0.001 ***	-	-
Lambda (λ)		-	-	-	-	0.176	< 0.001 ***
R2		0.473		0.505		0.492
Log-likelihood		-1628.34		-1622.21		-1625.33
Akaike info criterion		3284.69		3274.42		3278.67
Schwarz criterion		3333.99		3327.24		3327.97
Likelihood Ratio Test		-	-	12.266	< 0.001 ***	6.021	0.014 *
Jarque-Bera		1079.12	< 0.001 ***
Breusch-Pagan test		305.126	< 0.001 ***	296.5	< 0.001 ***	308.463	< 0.001 ***
Koenker-Bassett test		54.438	< 0.001 ***
Moran's I (error)		0.134	0.015 *
Lagrange Multiplier (lag)		12.788	< 0.001 ***
Robust LM (lag)		8.981	0.003 **
Lagrange Multiplier (error)		5.14	0.023 *
Robust LM (error)		1.333	0.248
* p <.05, ** p <.01, *** p <.001

## Sheet: Table S4
Table S4. Results of Ordinary Least Square (OLS) Model, Spatial Lag Model (SLM) and Spatial Error Model (SEM) Assessing the Number of Dog Abandonments per 100,000 residents and Spatial Dependence for 2023.
Variable		Ordinary Least Square model		Spatial Lag Model		Spatial Error Model
		Coefficient	p-Value	Coefficient	p-Value	Coefficient	p-Value
Constant		5.554	0.773	1.359	0.94	6.323	0.764
Socio-economic status	Number of people receiving unemployment benefits	-0.009	< 0.001 ***	-0.009	< 0.001 ***	-0.01	< 0.001 ***
Veterinary costs	Re-visit examination fee amounts for dogs (thousand KRW)	-23.865	0.048 *	-28.869	0.011 *	-24.422	0.030 *
	Consultation fee amounts (thousand KRW)	10.907	0.129	14.249	0.034 *	13.038	0.047 *
	Hospitalization fee amounts for small dogs (thousand KRW)	2.21	0.05	1.958	0.062	1.847	0.081
	DHPPL vaccination amounts for dogs (thousand KRW)	20.267	0.012 *	18.681	0.012 *	15.129	0.056
	Rabies vaccination amounts for dogs (thousand KRW)	-42.349	< 0.001 ***	-39.514	< 0.001 ***	-37.434	< 0.001 ***
	X-ray and reading fee amounts (thousand KRW)	10.625	< 0.001 ***	9.632	< 0.001 ***	10.643	< 0.001 ***
Rho (ϱ)		-	-	0.202	< 0.001 ***	-	-
Lambda (λ)		-	-	-	-	0.213	< 0.001 ***
R2		0.467		0.506		0.496
Log-likelihood		-1648.05		-1640.77		-1643.66
Akaike info criterion		3324.1		3311.54		3315.33
Schwarz criterion		3373.4		3364.36		3364.63
Likelihood Ratio Test		-	-	14.556	< 0.001 ***	8.768	0.003 **
Jarque-Bera		1096.12	< 0.001 ***
Breusch-Pagan test		301.322	< 0.001 ***	309.063	< 0.001 ***	314.115	< 0.001 ***
Koenker-Bassett test		53.258	< 0.001 ***
Moran's I (error)		0.16	0.004 **
Lagrange Multiplier (lag)		15.071	< 0.001 ***
Robust LM (lag)		8.457	0.004 **
Lagrange Multiplier (error)		7.328	0.007 **
Robust LM (error)		0.715	0.398
* p <.05, ** p <.01, *** p <.001

## Sheet: Table S5
Table S5. Results of Ordinary Least Square (OLS) Model, Spatial Lag Model (SLM) and Spatial Error Model (SEM) Assessing the Percentage of Dog Abandonments Adopted and Spatial Dependence for 2023.
Variable		Ordinary Least Square model		Spatial Lag Model		Spatial Error Model
		Coefficient	p-Value	Coefficient	p-Value	Coefficient	p-Value
Constant		-0.003	0.859	-0.007	0.637	-0.005	0.764
Socio-economic status	Comprehensive income tax amounts (thousand KRW)	< 0.001	0.003 **	< 0.001	0.004 **	< 0.001	0.006 **
Veterinary costs	Consultation fee amounts (thousand KRW)	0.007	0.231	0.007	0.199	0.006	0.251
Rho (ϱ)		-	-	0.084	0.068	-	-
Lambda (λ)		-	-	-	-	0.141	0.031 *
R2		0.655		0.66		0.664
Log-likelihood		138.911		140.593		141.126
Akaike info criterion		-249.823		-251.186		-254.252
Schwarz criterion		-200.522		-198.364		-204.952
Likelihood Ratio Test		-	-	3.364	0.06664	4.43	0.035 *
Jarque-Bera		6.517	0.038 *
Breusch-Pagan test		90.402	< 0.001 ***	86.836	< 0.001 ***
Koenker-Bassett test		72.491	< 0.001 ***
Moran's I (error)		0.124	0.023
Lagrange Multiplier (lag)		3.465	0.063
Robust LM (lag)		0.32	0.571
Lagrange Multiplier (error)		4.386	0.036
Robust LM (error)		1.241	0.265
* p <.05, ** p <.01, *** p <.001

## Sheet: Figure S1
Figure S1. Spatial Distribution of the Number of Dog Abandonments Per 100,000 Residents in 2021(a), 2022(b) and 2023(c).

## Sheet: Figure S2
Figure S2. Spatial Distribution of the Percentage of Dog Abandonments Adopted Residents in 2021(a), 2022(b) and 2023(c).
